# Supplementary material for: Development of a Non-Invasive Machine-Learned Point-of-Care Rule-Out Test for Coronary Artery Disease
Source: Diagnostics (Basel). 2024 Mar 28;14(7):719. doi: 10.3390/diagnostics14070719 (PMC11012183; doi:10.3390/diagnostics14070719)
Supplement: Supplementary file 1 [file diagnostics-14-00719-s001.zip]

Archive with 1 entries (1 files):
- diagnostics-2929911-supplementary.pdf
